# Supplementary material for: Antioxidant capacities and non-volatile metabolites changes after solid-state fermentation of soybean using oyster mushroom (Pleurotus ostreatus) mycelium
Source: Front Nutr. 2024 Dec 6;11:1509341. doi: 10.3389/fnut.2024.1509341 (PMC11660803; doi:10.3389/fnut.2024.1509341)
Supplement: Supplementary file 1 [file Table_1.XLSX]

## Sheet: 补充表1
	Table S1. 154 differential metabolites in fermented soybeans (FSB) comparing to unfermented soybeans (USB).
	Category	Metabolite	VIP	P value	Abundance		FC	M/Z
					USB	FSB		M/Z
	Amino acids, peptides, and analogues	Asp-Ser-Leu	2.584	0.000567	0.98±1.03	6.9±0.01	7.0117	334.161
		Pyridinoline	2.3584	2.01e-12	0.82±0.01	6.28±0	7.6232	427.184
		Lys-Pro	2.3375	0.0002223	1.79±0.66	6.59±0.02	3.6877	244.166
		Ile-Phe	2.3074	1.65e-07	0.6±0.1	5.22±0.03	8.75	279.17
		Leu-Phe	2.2623	0.0001003	0.29±0.5	4.78±0.04	16.2152	279.17
		Gly-Asp-Leu	2.2533	0.0003752	2.63±0.7	7.11±0.02	2.7034	304.15
		Phe-Phe	2.2506	4.32e-10	0.98±0.02	5.95±0.01	6.0937	311.14
		β-Casomorphin-7	2.163	5.69e-10	1.96±0.01	6.02±0.02	3.073	657.346
		Ile-Pro-Ile	2.1622	3.24e-10	2.14±0.01	6.2±0.01	2.9016	342.239
		S-Hydroxymethylglutathione	2.1543	1.1e-05	2±0.29	6.57±0.01	3.2807	382.093
		Phe-Ile	2.1486	3.94e-05	2.17±0.35	6.2±0.01	2.8593	279.17
		Met-Glu	2.108	9.46e-06	2.65±0.24	6.51±0.03	2.4618	596.256
		Try-Asp	2.1065	8.37e-12	1.61±0.01	5.96±0	3.7088	318.11
		Cyclo(Pro-Phe-D-Trp-Lys-Thr-Phe)	2.0915	1.1e-09	2.61±0.01	6.41±0.02	2.4533	426.199
		Hydroxyprolyl-Tryptophan	2.0836	0.0006763	0.92±0.79	5.27±0.02	5.7478	298.12
		Fumaryl diketopiperazine	2.0711	7.01e-10	3.33±0.01	7.05±0.02	2.119	453.198
		S-(1,2-Dicarboxyethyl)glutathione	2.0312	9.48e-11	3.22±0.01	7.27±0.01	2.2568	422.088
		Asp-Leu-Ser-Glu	2.0301	0.0004334	2.84±0.67	6.95±0.01	2.4498	461.189
		L-Ornithine	2.0285	4.51e-10	2.79±0.01	6.36±0.01	2.282	133.097
		γ-Glutamyl-Hydroxyproline	2.0247	1.23e-09	2.65±0.01	6.21±0.02	2.3454	584.22
		N-Jasmonoylisoleucine	2.0206	0.02402	2.74±1.99	6.82±0.02	2.4851	346.197
		Enalapril	2.0144	0.0002101	2.39±0.48	5.95±0.02	2.4956	399.188
		Cyclosquamosin G	2.0139	3.61e-09	6.4±0.02	2.88±0.02	0.4495	846.419
		Beta-Alanine, N-(N-(1-carboxy-2-phenylethyl)-L-phenylalanyl)-, (S)-	1.9877	8.26e-08	3.43±0.06	6.86±0.01	2.0006	402.203
		Lys-Ala-Glu-Asp	1.9871	6.57e-07	3.09±0.12	6.97±0	2.2548	460.205
		Tyr-Pro-Thr-Val-Asn	1.9737	0.001167	6.72±0.03	3.23±0.73	0.4812	593.293
		Ac-DEVD-CHO	1.9521	1.78e-08	2.73±0.05	6.47±0.01	2.3706	501.184
		Arg-Asp-Tyr	1.9505	0.003563	2.97±0.98	6.45±0.03	2.1715	453.21
		γ-Glutamylproline	1.9434	4.67e-06	3.65±0.19	7.36±0	2.017	243.099
		N(2)-phenylacetyl-L-glutaminate	1.9207	3.07e-10	2.95±0.01	6.15±0.01	2.0879	265.118
		Bursin	1.8877	6.34e-11	2.97±0.01	6.47±0.01	2.1755	374.172
		S-(3-Oxo-3-carboxy-n-propyl)cysteine	1.8822	2.92e-08	2.98±0.05	6.46±0.01	2.1657	220.028
		Pyroglutamyl-prolyl-arginine-4-nitroanilide	1.8754	2.39e-09	2.85±0.01	5.91±0.02	2.0719	525.219
		N-((Hexahydro-1-azepinyl)carbonyl)-leucyl(1-methyl)-tryptophyl-tryptophan	1.8708	7.6e-10	2.71±0.01	6.15±0.02	2.2659	656.29
		Metapro	1.8475	0.01364	2.69±1.35	5.97±0.02	2.2229	447.245
		H-Pyr-His-Trp-Ser-Tyr-Gly-Trp-Leu-Pro-Gly-NH2	1.8473	0.0001541	5.86±0.02	2.48±0.42	0.4229	590.276
		N2-(3-Carboxy-2-hydroxy-1-oxopropyl)arginine	1.7923	0.01187	2.98±1.21	6.05±0.04	2.0295	273.119
		Articainic acid	1.789	2.52e-05	2.83±0.25	5.98±0.01	2.1157	539.2
		DEVD-CHO	1.7688	2.73e-10	2.91±0.01	5.97±0.01	2.0565	481.158
		N-Succinyl-ala-ala-pro-phe-p-nitroanilide	1.7486	0.031	2.91±1.66	6.03±0.01	2.0719	642.289
	Lipids	23-Acetoxysoladulcidine	2.2867	2.03e-09	1.88±0.01	6.42±0.03	3.4167	491.385
		18-Hydroxycortisol	2.1688	1.94e-09	1.71±0.01	5.8±0.03	3.3833	396.238
		11-β-Hydroxyandrosterone-3-glucuronide	2.1431	1.53e-05	2.71±0.31	7.23±0.01	2.6673	527.247
		CDP-DG(a-13:0/20:4(6E,8Z,11Z,13E)-2OH(5S,15S))	2.105	4.09e-10	2.83±0.01	6.68±0.01	2.3591	507.73
		PC(2:0/PGJ2)	2.0988	1.49e-08	2.08±0.01	5.91±0.04	2.8359	657.346
		3-Oxo-4,6-choladienoic acid	2.0557	0.0009512	3±0.75	6.77±0.02	2.2552	415.219
		PC(20:5(5Z,8Z,10E,14Z,17Z)-OH(12)/2:0)	2.041	9.93e-11	6.44±0.01	2.35±0	0.3652	644.326
		3-Hydroxysebacic acid	2.04	6.46e-05	3.12±0.36	6.76±0.02	2.1668	260.149
		Glutarylcarnitine	2.0055	0.0001012	2.26±0.39	5.78±0.01	2.56	276.144
		CDP-DG(16:0/6 keto-PGF1α)	1.9713	0.0008318	6.6±0.05	3.14±0.66	0.476	534.764
		3-Ketopetromyzonol sulfate	1.959	3e-08	2.39±0.01	5.72±0.05	2.394	517.222
		Testosterone 17b-(β-D-glucuronide)	1.9454	6.83e-05	2.44±0.38	6.17±0.01	2.5345	499.209
		Resolvin E2	1.932	5.11e-06	1.91±0.17	5.16±0.04	2.6979	357.202
		3-Methyl-5-pentyl-2-furantridecanoic acid	1.9077	1.25e-09	3.04±0.01	6.2±0.02	2.0391	382.332
		(x)-2-Heptanol glucoside	1.8897	7.22e-08	2.79±0.01	5.89±0.05	2.1126	595.309
		Dihydrowyerone acid	1.8556	0.0001616	2.94±0.43	6.35±0.01	2.1617	291.088
		LysoPE(0:0/16:1(9Z))	1.8464	0.0003587	2.17±0.52	5.57±0.02	2.5662	472.242
		Dihydrotestosterone diglucuronide	1.831	1.79e-08	2.43±0.01	5.72±0.04	2.3528	677.261
		β-Tocotrienol	1.8224	0.01423	2.31±1.34	5.51±0.05	2.3873	393.315
		4-Hprog	1.8063	9.2e-08	2.99±0.06	6.19±0.01	2.0716	604.226
		4-Ethoxy-4-oxobutanoylcarnitine	1.7941	0.001562	2.52±0.65	5.41±0.01	2.1456	290.16
		Equilenin	1.7571	0.003944	6.3±0.02	3.1±0.93	0.4927	591.279
		4-Hydroxyestrone-2-S-glutathione	1.7512	9.58e-10	2.94±0.01	5.95±0.02	2.0217	590.214
		3-Hydroxytetradecanedioic acid	1.7104	0.003919	2.37±0.88	5.4±0.03	2.2768	309.146
	Phenolic compounds	Demethylsuberosin	2.6069	5.48e-14	0.11±0	6.78±0	59.1282	267.045
		(E)-1-O-Cinnamoyl-β-D-glucose	2.5822	5.83e-10	5.79±0.03	0±0	0.0001	621.216
		L-Epicatechol	2.3638	2.62e-13	0.02±0	5.5±0	358.111	289.072
		Genistein 7-O-glucoside	2.3423	4.52e-05	6.61±0.04	1.82±0.44	0.2754	433.113
		Sesamolinol	2.2246	3.75e-10	1.42±0.01	5.72±0.02	4.0246	414.151
		Apigenin 7-O-glucoside	2.1684	5.13e-11	7.34±0.01	2.73±0	0.3719	467.075
		Acacetin 7-O-rutinoside	2.1667	5.09e-06	7.02±0.02	2.93±0.21	0.418	606.193
		Combretastatin A4	2.1636	1.41e-09	1.37±0.01	5.96±0.03	4.355	677.264
		P-coumaroyltriacetic acid lactone	2.1589	3.29e-07	5.76±0.02	1.18±0.12	0.2055	252.043
		Resveratrol	2.1231	3.52e-11	1.24±0.01	5.66±0.01	4.5806	273.077
		(+)-lariciresinol	2.0937	0.001967	6.12±0.01	1.65±1.07	0.2699	719.301
		Precarthamin	2.0733	1.33e-10	7.05±0.02	2.83±0	0.4019	433.115
		Apigenin 7-O-arabinoside	2.0148	4.84e-05	2.2±0.37	6.21±0.01	2.8217	401.088
		Cassiaside	2.0145	5.13e-06	1.81±0.21	5.8±0.01	3.2063	385.093
		Ferulic Acid	1.9574	1.68e-06	6.53±0.01	3.19±0.13	0.4895	177.055
		5-p-Coumaroylquinic acid	1.9427	2.9e-10	2.41±0.01	5.69±0.01	2.3579	303.086
		Hinokiflavone	1.8973	0.0004334	3.02±0.58	6.61±0.02	2.1901	537.083
		Apigenin 7-O-β-D-rutinoside	1.853	5.18e-08	5.8±0.06	2.43±0	0.4186	577.157
		Sakuranin	1.818	5.18e-07	5.2±0.03	1.96±0.09	0.3763	447.131
		Cyclokievitone hydrate	1.7706	0.0005053	6.02±0.04	2.89±0.53	0.4799	803.262
		Feruloyltartaric acid	1.7393	0.003491	6.01±0.04	2.89±0.87	0.481	371.062
	Carbohydrates and carbohydrate conjugates	Isopropyl β-D-glucoside	2.4961	3.36e-09	1.45±0.05	6.86±0.01	4.7292	508.241
		Sulfamethoxazole N1-glucuronide	2.4693	0.0002658	1.15±0.77	6.52±0.02	5.667	412.085
		Amikacin	2.4246	9.84e-11	1.68±0.01	6.78±0.01	4.0441	624.252
		β-D-Galactopyranosyl-2-amino-2-deoxy-β-D-glucopyranosyl-D-mannose	2.2752	4.64e-10	2.28±0.01	6.78±0.02	2.9711	545.221
		Diethylaminoethyl-dextran	2.0805	0.007883	1.99±1.43	6.05±0.02	3.0356	626.268
		3-O-α-D-glucopyranosyl-D- fructose	2.0517	5.45e-06	7.3±0.01	3.64±0.2	0.4984	365.106
		Jasmolone glucoside	1.9996	0.0003733	1.69±0.55	5.22±0.04	3.0882	384.202
		Isoglobotriaose	1.9576	2.48e-09	2.9±0.01	6.23±0.02	2.148	520.225
		Melezitose	1.9553	4.48e-10	6.48±0.02	3.16±0.01	0.4873	527.159
		Galnac-1-4-glcnac	1.9249	5.04e-11	3.04±0.01	6.68±0.01	2.1942	405.152
		Globo-H	1.8167	9.39e-09	3.18±0.01	6.42±0.03	2.0182	574.201
		Dibekacin	1.8038	0.000409	3.24±0.52	6.49±0.01	2.0012	488.215
		Hygromycin B	1.7989	7.02e-10	3.02±0.01	6.19±0.02	2.0531	572.229
	Terpenoids	Methyl 3b,24-dihydroxy-11,13(18)-oleanadien-30-oate	2.4679	2.96e-05	0.52±0.42	5.83±0.1	11.2742	449.338
		Chrysanthemin A	2.3466	1.71e-12	0.75±0.01	6.15±0	8.2371	615.245
		Cucurbitacin I 2-glucoside	2.2065	8.23e-06	6.68±0.01	1.89±0.28	0.2831	657.322
		3b-Hydroxy-6b-(2,3-epoxy-2-methylbutanoyloxy)-7(11)-eremophilen-12,8b-olide	2.0868	5.9e-10	3.5±0.01	7.28±0.02	2.08	382.223
		Ichangin 4-glucoside	2.0789	0.0004561	2.3±0.63	6.12±0.04	2.6642	692.289
		Plumieride	2.0527	0.0219	6.01±0.02	1.3±2.24	0.2156	451.125
		Methyl dihydrophaseate	1.9978	3.08e-10	2.04±0.01	5.95±0.02	2.9243	317.135
		Artemisin	1.9538	0.001915	6.09±0.04	2.66±0.82	0.4358	301.085
		3,8-Dihydroxy-6-methoxy-7(11)-eremophilen-12,8-olide	1.927	5.4e-07	1.95±0.11	5.59±0.01	2.874	317.135
		Hydroxypelenolide	1.8585	2.69e-08	2.42±0.05	5.81±0	2.4004	289.119
		Artemorin	1.7534	5.22e-07	2.61±0.07	5.28±0.03	2.0253	249.149
	Nucleosides, nucleotides, and analogues	Capecitabine	2.1489	1.06e-09	1.19±0.01	5.2±0.02	4.3734	377.183
		Cmp-nana	2.128	1.97e-12	7.5±0	3.06±0	0.4075	595.131
		4-Amino-1-[(2R,5R)-5-(hydroxymethyl)-4-sulfanyloxolan-2-yl]pyrimidin-2-one	2.0122	0.008156	2.04±1.35	5.83±0.01	2.8663	276.101
		Stavudine	1.9692	1.24e-11	2.63±0.01	6.44±0	2.4458	447.152
		3-Deazaadenosine	1.9081	8.96e-09	2.78±0.04	6.35±0.01	2.284	301.072
		5'-Deoxyadenosine	1.8269	0.01551	5.56±0.01	1.91±1.56	0.3431	547.204
	Organic acids	1-Oxononan-4-yl (2R)-2-acetamido-3-sulfanylpropanoate	2.2863	0.0002975	5.28±0.03	0.68±0.68	0.1282	321.184
		5-Amino-2-oxopentanoic acid	1.9956	5.45e-10	3.27±0.01	6.73±0.01	2.0578	304.15
		2-methyl-2-[4-(1,2,3,4-tetrahydronaphthalen-1-yl) phenoxy] propanoic acid	1.9634	2.37e-11	2.5±0.01	6.29±0.01	2.5104	679.331
		2-[4,5-Dihydro-4-methyl-4-(1-methylethyl)-5-oxo-1H-imidazol-2-yl]-5-(methoxymethyl)-3-pyridinecarboxylic acid	1.8127	0.003128	3.04±0.92	6.42±0.01	2.1122	304.131
	Alkaloids	Protopine	2.2048	3.49e-08	1.12±0.06	5.89±0.03	5.2467	398.125
		Ergokryptine	2.0274	0.000266	2.75±0.52	6.37±0.01	2.3166	593.341
		Camptothecin sodium	2.0059	0.006634	1.72±1.42	5.95±0.01	3.4662	401.088
	Others	7-Hydroxymethotrexate	2.3767	4.41e-11	5.65±0.02	0.11±0	0.0186	491.141
		(2-[1-[1-[2-(2-luorophenyl)ethyl]piperidin-4-yl]-4-hydroxyindol-6-yl]-2-hydroxy-N-methylacetamide)	2.3492	4.57e-10	1.21±0.01	6±0.02	4.9776	448.205
		2-ethoxy-1-[3-[3-(2-methoxyethyl)-1,2,4-oxadiazol-5-yl]azetidin-1-yl]ethanone	2.1964	8.6e-06	1.59±0.25	5.79±0.02	3.6398	270.145
		2-O-Methyl-L-chiro-inositol	2.1725	0.000449	1.26±0.77	5.98±0.01	4.7278	387.149
		Cromakalim	2.1243	3.86e-06	1.89±0.22	6.32±0.02	3.346	617.263
		7-Oxociguatoxin	2.0492	0.005768	2.7±1.25	6.59±0.01	2.4433	586.273
		(S)-3-Hydroxy-N-methylcoclaurine	2.0339	1.49e-10	1.87±0.01	5.93±0.01	3.1735	336.12
		Dapsone	2.03	1.34e-08	5.29±0.04	1.71±0.02	0.3234	519.114
		Gambogic acid	2.0213	4.38e-06	6.57±0.02	3.02±0.18	0.459	646.341
		6,7-Dimethoxy-1,2,3,4-tetrahydroisoquinoline-3-carboxylic acid	2.0052	0.0001583	1.25±0.5	5.24±0.01	4.188	236.093
		Metoprolol acid	1.9962	0.0001434	3±0.43	6.5±0.02	2.1638	573.252
		Luseogliflozin	1.9962	0.008174	3.01±1.33	6.76±0.02	2.2415	467.214
		Epothilone B	1.993	0.0008429	3.01±0.68	6.55±0.03	2.173	508.277
		Juglone	1.9881	4.75e-07	6.76±0.01	3.33±0.1	0.4919	207.065
		Dyphylline	1.969	4.83e-05	3.26±0.31	6.65±0.03	2.039	550.236
		Flestolol	1.9438	5.32e-06	2.81±0.2	6.52±0.01	2.3236	372.157
		Mimic A	1.9276	5.02e-13	6.46±0	2.81±0	0.4354	565.214
		Alpha-Methyltyrosine methyl ester	1.9259	0.0002746	2.57±0.53	6.26±0.01	2.4345	254.103
		3,4-Dihydroxy-2-hydroxymethyl-1-pyrrolidinepropanamide	1.9209	0.00162	2.84±0.76	6.16±0.02	2.1661	431.214
		Inolin	1.9092	0.01751	2.05±1.78	6.06±0.01	2.9638	366.131
		(+/-)-Rollipyrrole	1.904	1.33e-10	2.03±0.01	5.59±0.01	2.7517	333.146
		N-[(1-ethylbenzimidazol-5-yl)methyl]-3,5-dimethylbenzamide	1.8923	7.92e-05	2.66±0.33	5.79±0.03	2.178	308.176
		Carvedilol	1.8778	8.05e-09	3.44±0.03	6.9±0.01	2.0049	451.184
		Coproporphyrinogen I	1.8454	9.21e-10	2.7±0.01	6.04±0.02	2.236	705.311
		Arzoxifene	1.8241	0.0002503	2.65±0.47	5.96±0	2.2479	456.163
		Macrocycle	1.7811	4.37e-10	6.18±0.02	3.07±0	0.4967	551.147
		Olodaterol	1.7301	2.94e-08	2.9±0.01	5.83±0.04	2.0145	407.157
		Antramycin	1.7246	8.74e-06	2.9±0.18	5.83±0	2.0076	360.12
		5-Methoxy-3,4-methylenedioxyamphetamine	1.7112	9.9e-10	2.07±0.01	4.95±0.02	2.3866	254.103
		2-(3-benzoylphenyl) propionic acid	1.6938	0.007387	1.94±1.05	4.97±0.02	2.5638	299.093
		3-Methoxy-4-hydroxyphenylglycolaldehyde	1.6674	0.04726	2.43±1.81	5.39±0.02	2.2183	224.092
		Pirlindole	1.6193	6.27e-06	2.52±0.14	5.09±0.02	2.0246	271.146
